# Supplementary material for: Contrasting suitability and ambition in regional carbon mitigation
Source: Nat Commun. 2022 Jul 14;13:4077. doi: 10.1038/s41467-022-31729-y (PMC9283498; doi:10.1038/s41467-022-31729-y)
Supplement: Supplementary file 8 — Supplementary Data 5 [file 41467_2022_31729_MOESM8_ESM.xlsx]

## Sheet: sensitivity experiment1
GDP loss（%）	turned on the price transmission mechanism in GTAP-E model								turned off the price transmission mechanism in GTAP-E model
		AIMCGE	GCAIM	IMAGE	REMIND	WIND	AVERAGE			AIMCGE	GCAIM	IMAGE	REMIND	WIND	AVERAGE
	Australia	-0.085801	-0.070013	-0.072926	-0.067886	-0.13323	-0.0859712		Australia	-0.055446	-0.054942	-0.057746	-0.047349	-0.100257	-0.063148
	Brazil	0.02708	-0.277576	-0.124425	-0.065769	0.052398	-0.0776584		Brazil	0	-0.225838	-0.112988	-0.063183	0	-0.0804018
	Canada	-0.09321	-0.085787	-0.089013	-0.078528	-0.15184	-0.0996756		Canada	-0.067007	-0.066414	-0.069707	-0.05747	-0.119084	-0.0759364
	Central Asia	-0.060022	-0.099811	-0.12621	-0.164607	-0.142893	-0.118709		Central Asia	-0.011812	-0.024695	-0.044193	-0.0886	-0.050322	-0.0439244
	China	0.033857	0.007707	-0.003212	0.038504	0.002876	0.0159464		China	0	-0.023072	-0.030516	0	-0.033719	-0.0174614
	European Union	-0.199669	-0.178166	-0.18707	-0.163696	-0.328075	-0.211335		European Union	-0.188307	-0.186798	-0.195164	-0.163868	-0.317164	-0.21026
	India	0.029041	0.015746	0.005032	0.036588	0.005512	0.0183838		India	0	-0.016467	-0.023302	0	-0.026394	-0.0132326
	Japan	-0.205083	-0.190666	-0.199212	-0.170158	-0.341888	-0.221401		Japan	-0.206529	-0.204869	-0.214073	-0.179647	-0.348352	-0.230694
	Korea, Republic of	0.045122	0.014658	-0.00178	0.056281	0.000905	0.0230372		Korea, Republic of	0	-0.025107	-0.034127	0	-0.038102	-0.0194672
	Malaysia	-0.017047	-0.011112	-0.014197	-0.022893	-0.018352	-0.0167202		Malaysia	0	0.018388	0.02037	0	0.020817	0.011915
	Mexico	-0.052926	-0.379466	-0.250778	-0.168957	-0.094414	-0.189308		Mexico	0	-0.282328	-0.158491	-0.097214	0	-0.107607
	Rest of Central America	0.028795	-0.119279	-0.027582	-0.00525	0.052252	-0.0142128		Rest of Central America	0	-0.127272	-0.055203	-0.028555	0	-0.042206
	Rest of East Asia	0.003521	-0.015422	-0.023547	0.003292	-0.026524	-0.011736		Rest of East Asia	0	-0.019225	-0.026573	0	-0.029849	-0.0151294
	Rest of Europe	0.014002	0.016966	-0.003592	-0.064578	-0.003456	-0.0081316		Rest of Europe	-0.011371	-0.022548	-0.03884	-0.075416	-0.043917	-0.0384184
	Rest of North Africa	-0.00078	-0.053802	-0.070488	-0.016933	-0.023226	-0.0330458		Rest of North Africa	-0.000992	-0.047743	-0.062382	-0.011268	-0.021439	-0.0287648
	Rest of Oceania	-0.095196	-0.088511	-0.093096	-0.078685	-0.168977	-0.104893		Rest of Oceania	-0.087394	-0.086585	-0.091085	-0.074423	-0.159623	-0.099822
	Rest of South America	0.012817	-0.196799	-0.090079	-0.049056	0.024875	-0.0596484		Rest of South America	0	-0.166833	-0.081111	-0.044798	0	-0.0585484
	Rest of South Asia	0.012766	0.003369	-0.002681	0.014204	-0.001547	0.0052222		Rest of South Asia	0	-0.011858	-0.01707	0	-0.019456	-0.0096768
	Rest of Southeast Asia	0.006208	-0.002667	-0.007836	0.007278	-0.00852	-0.0011074		Rest of Southeast Asia	0	-0.007837	-0.011663	0	-0.013444	-0.0065888
	Rest of Sub-Saharan Africa	0.00573	-0.057207	-0.07404	-0.015048	-0.016031	-0.0313192		Rest of Sub-Saharan Africa	-0.001301	-0.044782	-0.057413	-0.012154	-0.021601	-0.0274502
	Rest of the World	0.053068	0.069929	0.070481	0.058275	0.088486	0.0680478		Rest of the World	0	0	0	0	0	0
	Rest of Western Asia	0.006541	-0.012438	-0.021004	0.002197	0.00615	-0.0037108		Rest of Western Asia	0.000155	-0.013668	-0.020353	-0.000881	-0.003616	-0.0076726
	Russian Federation	-0.188897	-0.227895	-0.251773	-0.199195	-0.33635	-0.240822		Russian Federation	0.007596	0.004482	-0.009417	-0.061623	-0.015233	-0.014839
	Switzerland	-0.168854	-0.153187	-0.161388	-0.139017	-0.28429	-0.181347		Switzerland	-0.153906	-0.152614	-0.159786	-0.133029	-0.265502	-0.172967
	Thailand	0.030271	0.050667	0.041675	0.044165	0.037863	0.0409282		Thailand	0	-0.004382	-0.006909	0	-0.008114	-0.003881
	United Arab Emirates	-0.005345	-0.042147	-0.055584	-0.013542	-0.023125	-0.0279486		United Arab Emirates	-0.000106	-0.027741	-0.038918	-0.003995	-0.009704	-0.0160928
	United States of America	-0.05825	-0.052405	-0.054836	-0.048313	-0.094812	-0.0617232		United States of America	-0.050006	-0.049589	-0.0519	-0.043273	-0.085873	-0.0561282
RCC （USD/t）	turned on the price transmission mechanism in GTAP-E model								turned off the price transmission mechanism in GTAP-E model
		AIMCGE	GCAIM	IMAGE	REMIND	WIND	Average			AIMCGE	GCAIM	IMAGE	REMIND	WIND	Average
	Australia	32.2687	26.4841	26.7312	28.2529	35.0001	30.1865		Australia	20.8525	20.7831	21.167	19.7058	26.3379	22.1727
	Brazil	0	115.049	82.8348	67.6526	0	79.4555		Brazil	0	93.6051	75.2207	64.9925	0	82.2624
	Canada	27.8711	25.8007	25.9414	25.9843	31.7144	27.826		Canada	20.036	19.9742	20.315	19.0164	24.8727	21.1989
	Central Asia	17.822	17.1736	14.6243	12.3152	15.2172	14.6314		Central Asia	3.50727	4.24904	5.12077	6.62866	5.35896	5.41389
	China	0	-2.57072	0.850097	0	-0.702288	-7.33399		China	0	7.69583	8.07645	0	8.23381	8.03076
	European Union	99.9218	89.6793	91.2434	90.653	114.684	98.7398		European Union	94.2358	94.0242	95.1913	90.7483	110.869	98.2375
	India	0	-4.33492	-1.09919	0	-1.1109	-6.97836		India	0	4.53341	5.09011	0	5.31951	5.023
	Japan	87.8165	82.1178	83.1399	80.6294	102.261	88.511		Japan	88.4357	88.2349	89.3421	85.1257	104.194	92.226
	Korea, Republic of	0	-10.6876	1.02979	0	-0.48307	-23.1603		Korea, Republic of	0	18.3063	19.7436	0	20.3381	19.5712
	Malaysia	0	4.07827	4.13431	0	4.93086	8.46122		Malaysia	0	-6.74867	-5.93195	0	-5.59317	-6.02956
	Mexico	0	90.7236	96.3029	100.25	0	111.725		Mexico	0	67.4996	60.8632	57.6816	0	63.5067
	Rest of Central America	0	27.7943	10.3233	3.03607	0	8.1753		Rest of Central America	0	29.6568	20.6612	16.5133	0	24.2772
	Rest of East Asia	0	8.72422	10.5693	0	10.9845	9.15406		Rest of East Asia	0	10.8756	11.9275	0	12.3615	11.8009
	Rest of Europe	-27.3814	-19.2257	2.74118	31.8197	2.42391	6.60085		Rest of Europe	22.2364	25.5511	29.6402	37.16	30.8017	31.1862
	Rest of North Africa	3.05056	10.7406	11.9741	8.82994	7.74574	10.2832		Rest of North Africa	3.87969	9.53104	10.5971	5.87585	7.14978	8.95105
	Rest of Oceania	45.4872	42.5388	43.356	41.6061	56.3997	46.7937		Rest of Oceania	41.7592	41.6132	42.4195	39.3525	53.2776	44.5315
	Rest of South America	0	52.2964	38.4481	32.352	0	39.1274		Rest of South America	0	44.3334	34.6203	29.5439	0	38.4058
	Rest of South Asia	0	-1.98559	1.25374	0	0.667476	-4.24376		Rest of South Asia	0	6.98877	7.98263	0	8.39458	7.86373
	Rest of Southeast Asia	0	1.52953	3.56577	0	3.5771	0.875685		Rest of Southeast Asia	0	4.49454	5.30724	0	5.64443	5.21014
	Rest of Sub-Saharan Africa	-33.3388	16.9899	18.7114	11.6738	7.95352	14.4989		Rest of Sub-Saharan Africa	7.5696	13.2998	14.5094	9.42874	10.717	12.7078
	Rest of the World	0	0	0	0	0	0		Rest of the World	0	0	0	0	0	0
	Rest of Western Asia	-25.1806	2.44409	3.5121	-1.12769	-2.01883	1.13662		Rest of Western Asia	-0.596696	2.68579	3.40325	0.452206	1.18701	2.35013
	Russian Federation	94.3269	65.9449	49.0632	25.0631	60.2391	49.9189		Russian Federation	-3.79311	-1.29694	1.8351	7.75353	2.72818	3.07591
	Switzerland	94.5644	86.2891	88.0917	86.1546	111.213	94.8195		Switzerland	86.1929	85.9663	87.2173	82.4436	103.863	90.438
	Thailand	0	-19.026	-12.4171	0	-10.4086	-21.191		Thailand	0	1.64548	2.05854	0	2.23055	2.00943
	United Arab Emirates	30.096	12.1136	13.5942	10.1668	11.1032	12.5213		United Arab Emirates	0.596853	7.97313	9.51821	2.99928	4.65924	7.20976
	United States of America	18.88	17.0843	17.3229	17.3287	21.4659	18.6778		United States of America	16.208	16.1663	16.3954	15.5209	19.442	16.9847

## Sheet: sensitivity experiment2
Region-this tudy	Region-yang et al	SCENARIO	SCC-yang et al-Nash	SCC(harmonized)-yang et al-Nash	RSM-yang et al-nash
Australia	UMB	SSP2-RCP4.5	0.808878	0.0393459	0.129719
Brazil	BRZ	SSP2-RCP4.5	3.70645	0.126601	0.283287
Canada	CAN	SSP2-RCP4.5	-0.49772	0	0
Central Asia	REF	SSP2-RCP4.5	0.836302	0.0401717	0.14971
China	CHN	SSP2-RCP4.5	6.77531	0.219014	0.957841
European Union	EU	SSP2-RCP4.5	3.8475	0.130848	0.279466
India	IND	SSP2-RCP4.5	15.5134	0.482146	2.14004
Japan	JAP	SSP2-RCP4.5	0.746474	0.0374667	0.0844473
Korea, Republic of	ASIA	SSP2-RCP4.5	11.8599	0.372128	1.67364
Malaysia	ASIA	SSP2-RCP4.5	11.8599	0.372128	1.54191
Mexico	LAM	SSP2-RCP4.5	21.9763	0.676766	1.45663
Rest of Central America	LAM	SSP2-RCP4.5	21.9763	0.676766	2.56203
Rest of East Asia	ASIA	SSP2-RCP4.5	11.8599	0.372128	1.45767
Rest of Europe	EU	SSP2-RCP4.5	3.8475	0.130848	0.579022
Rest of North Africa	MAF	SSP2-RCP4.5	32.7103	1	3.97907
Rest of Oceania	UMB	SSP2-RCP4.5	0.808878	0.0393459	0.114803
Rest of South America	LAM	SSP2-RCP4.5	21.9763	0.676766	2.04528
Rest of South Asia	ASIA	SSP2-RCP4.5	11.8599	0.372128	1.61392
Rest of Southeast Asia	ASIA	SSP2-RCP4.5	11.8599	0.372128	1.56558
Rest of Sub-Saharan Africa	MAF	SSP2-RCP4.5	32.7103	1	4.14596
Rest of Western Asia	MAF	SSP2-RCP4.5	32.7103	1	4.55374
Russian Federation	RUS	SSP2-RCP4.5	-0.379004	0.00357492	0.00954473
Switzerland	UMB	SSP2-RCP4.5	0.808878	0.0393459	0.0858145
Thailand	ASIA	SSP2-RCP4.5	11.8599	0.372128	1.89341
United Arab Emirates	MAF	SSP2-RCP4.5	32.7103	1	3.72569
United States of America	USA	SSP2-RCP4.5	3.84276	0.130706	0.474204
